# Supplementary material for: Differential Effects of Commercial Food-Grade Carrageenan Preparations on DSS-Induced Colitis and Gut Microbiota in Mice
Source: Foods. 2026 Mar 25;15(7):1131. doi: 10.3390/foods15071131 (PMC13074121; doi:10.3390/foods15071131)
Supplement: Supplementary file 1 [file foods-15-01131-s001.zip]

Archive with 1 entries (1 files):
- foods-4190379-supplementary.pdf
